# Supplementary material for: A gene-based survival score for lung adenocarcinoma by multiple transcriptional datasets analysis
Source: BMC Cancer. 2020 Oct 31;20:1046. doi: 10.1186/s12885-020-07473-1 (PMC7603718; doi:10.1186/s12885-020-07473-1)
Supplement: Supplementary file 2 — Additional file 2: Supplementary Table 2, Coefficients for genes to make up each comp. [file 12885_2020_7473_MOESM2_ESM.xlsx]

## Sheet: LUAD OS PCA coef - 副本
	Comp.1	Comp.2	Comp.3	Comp.4	Comp.5	Comp.6	Comp.7	Comp.8	Comp.9	Comp.10	Comp.11	Comp.12	Comp.13
ASPM	0.402519	0.268646	0.0125757	0.0475258	0.158062	0.130046	0.00763528	0.0769909	0.171251	0.123732	0.000517266	0.267354	0.774206
ECT2	0.394636	0.148581	-0.133657	0.0563832	0.105762	0.255767	0.0837404	0.114424	0.337742	-0.113075	0.177213	0.483853	-0.558624
GCNT3	0.0580427	-0.501238	-0.314976	0.119758	0.482369	0.0533933	0.0801173	-0.544584	0.179807	0.0523836	0.200166	-0.110461	0.0772987
GOLM1	0.14957	-0.451499	-0.438997	-0.101855	0.12994	0.063366	-0.184743	0.595176	-0.0987664	0.0558672	-0.384482	-0.02001	0.0178356
IGF2BP3	0.309579	0.184686	-0.0416351	0.150116	0.253712	-0.56248	-0.0751011	-0.248173	-0.434413	0.116535	-0.335187	0.233959	-0.168577
SLC2A1	0.308332	-0.183167	-0.0183688	0.339715	-0.170164	-0.296361	0.333636	0.207103	-0.138986	-0.587641	0.284058	-0.156454	0.12183
SLC7A5	0.30134	-0.0611461	-0.138566	0.0976569	-0.481937	0.0860162	0.52177	-0.137213	0.0595369	0.496696	-0.226501	-0.198626	-0.0705614
TIMP1	0.0204794	-0.403062	0.54798	0.320091	-0.0475523	-0.312013	-0.187013	0.129298	0.455202	0.216851	-0.100429	0.133702	-0.0296824
TYMS	0.345964	0.335623	0.0297936	0.0387654	0.210109	-0.0333228	-0.282931	0.0591693	0.284326	-0.0162078	-0.0551426	-0.728223	-0.148376
ARHGEF6	-0.238948	0.106334	0.279906	0.310583	0.521733	0.265106	0.514886	0.217481	-0.102774	-0.00544285	-0.283088	-0.0867906	-0.0602679
CYP4B1	-0.302236	0.186187	-0.355838	0.159589	-0.139766	-0.171307	0.05536	-0.16411	0.479846	-0.37596	-0.506633	0.0853032	0.086423
FAM189A2	-0.280522	0.204375	-0.309627	-0.0589413	0.169269	-0.500735	0.238084	0.332919	0.200506	0.367133	0.397779	-0.00800889	-0.00285206
SCGB1A1	-0.165957	0.128144	-0.258402	0.770067	-0.147917	0.224429	-0.351145	0.0397548	-0.184048	0.192305	0.167899	0.00900256	-0.00249062
